# Supplementary material for: Kinetic Simulation of Lipid Oxidation and Lycopene Antioxidant Activity in Tomato Pomace Using ANSYS Chemkin
Source: Foods. 2026 Apr 28;15(9):1522. doi: 10.3390/foods15091522 (PMC13164140; doi:10.3390/foods15091522)
Supplement: Supplementary file 1 [file foods-15-01522-s001.zip]

Archive with 2 entries (2 files):
- Table S1.zip
- Text S1.zip
